# Supplementary material for: Potential geographic distribution of relict plant Pteroceltis tatarinowii in China under climate change scenarios
Source: PLoS One. 2022 Apr 8;17(4):e0266133. doi: 10.1371/journal.pone.0266133 (PMC8993005; doi:10.1371/journal.pone.0266133)
Supplement: S1 Data — (CSV) [file pone.0266133.s001.csv]

longtitude	latitude
109.43412	31.854523
107.517921	22.26717
110.294998	25.108191
109.866539	22.92008
109.987007	24.984491
118.30553	32.2948
112.986282	25.233732
110.50872	25.19651
113.27596	24.77591
109.378281	24.448902
109.23462	23.72742
108.2583	24.82601
105.111809	32.730621
110.589729	31.180231
110.823364	31.438473
106.557091	32.302422
104.814194	32.769413
109.801132	31.592667
116.418167	29.757792
116.193283	39.99696
106.5685045	24.78015153
106.4190204	23.13419759
106.8720865	24.79512606
113.4263717	35.42274577
112.46743	35.247322
110.513023	34.854679
111.37982	29.58413
105.246422	32.74963
115.828857	39.677082
105.83349	23.3871
109.491722	24.31786
113.87163	27.61552
112.25776	31.71976
117.861374	30.091301
105.758453	27.73992
113.236183	25.005001
110.320724	25.033812
108.10555	23.93122
110.2124	25.23868
110.30188	25.31402
116.63177	40.316
116.23128	40.22077
116.14294	39.74788
111.713783	25.974321
110.570107	31.351379
115.241348	31.091991
113.298264	32.416492
110.39388	28.45277
109.84807	29.00515
109.331169	27.71265
109.503044	28.10787
103.5715	28.26272
103.852791	28.401531
105.52526	32.28849
103.486923	31.141026
106.75171	25.42536
106.09962	25.17824
110.777794	37.624939
112.86831	27.23022
112.233063	25.753134
112.852684	27.241213
104.6522	30.11758
110.74719	31.34813
110.97768	30.82578
110.560074	31.407701
115.39927	30.78399
101.96308	30.05441
115.91135	29.60855
116.02709	25.88562
114.54688	29.02533
114.090714	31.888924
112.47317	34.15388
109.3710697	32.42149433
116.14294	39.74788
114.87929	31.64389
115.287964	31.507639
116.41637	39.92855
115.444984	39.776943
116.141121	39.735096
116.226791	39.924503
114.37392	36.37396
115.185699	39.13414
115.71378	39.39428
114.65451	38.806282
107.962738	33.096241
107.76669	32.98306
108.03446	32.08197
107.725723	32.453022
115.56488	29.822033
118.631317	32.051979
118.8921	31.32751
118.817421	32.14653
118.834221	32.052689
110.88158	33.53112
109.035919	32.677864
116.33269	31.39279
121.410057	29.550083
111.728317	33.928127
114.090714	31.888924
113.7173	36.175968
111.890923	33.452423
111.860237	33.662331
114.038727	32.138546
111.84926	33.04483
113.619507	34.857792
113.377998	32.369072
113.8987844	31.59112839
113.834587	31.616362
119.448158	30.3123
116.207977	39.987469
107.315048	34.05571
118.8921	31.32751
120.096123	30.26335
120.101379	30.240852
117.93835	29.92476
117.704102	30.266243
112.411171	35.301582
108.285965	28.302113
107.937347	28.272581
108.131424	28.571602
113.447655	35.604961
105.765671	25.290951
107.654991	22.962061
108.0246194	25.12876113
109.39782	25.224373
106.62298	26.67865
106.67034	26.40985
105.44333	25.09811
113.616432	35.720421
113.90598	35.3718
114.261871	31.96664
113.90598	35.3718
116.993057	35.59549
115.68143	30.73518
112.52063	32.979332
111.666718	35.29108
107.033188	24.351891
111.5402	25.05557
110.865311	30.068388
111.56723	25.185013
110.85674	26.43346
109.700752	26.823301
110.480453	29.11207
118.188431	30.08894
113.909119	28.593456
108.079712	25.121021
110.766411	31.165571
116.381973	39.874481
118.163269	30.150373
111.264061	31.859072
111.0653	32.445301
111.518028	32.538799
110.262703	28.805262
109.851097	29.001011
110.06292	28.735001
110.293434	28.797451
107.35325	22.40566
110.7845233	31.04893841
116.215805	39.989258
106.39628	29.80583
116.479858	29.682737
115.910103	29.519781
116.04512	29.44821
116.41835	29.567471
116.905472	27.062313
116.223091	29.743773
110.30188	25.31402
116.320549	39.950771
110.915459	33.302273
105.641479	24.347813
115.91135	29.60855
115.992836	29.676344
115.10065	29.25622
106.60833	26.868692
106.83654	26.965582
106.730537	26.829582
106.711914	26.888712
113.470299	35.656891
117.5354999	40.2930398
117.23922	40.263489
116.002579	40.278412
116.546379	40.419319
116.149544	40.272732
115.535713	39.734001
117.49369	30.644512
112.124504	35.248817
111.02903	25.84008
109.771332	25.155899
110.125877	24.905413
110.069832	25.375572
108.15686	28.554117
105.949539	25.816622
108.354431	34.012672
118.844017	32.070812
119.46242	35.42545
116.903061	36.450241
116.972656	36.677891
120.4433258	37.36695647
117.06533	36.68013
110.641357	31.351603
108.339157	34.074482
110.430763	28.405703
114.585854	39.840443
110.794441	24.94866
110.857056	25.242373
116.696198	29.779911
110.086014	28.657631
109.341248	28.693003
107.882278	25.147282
121.2398796	41.53369628
110.826553	28.311701
109.651428	28.386471
115.531853	24.929682
114.3058645	25.61239976
113.5736325	35.5486637
119.739281	31.256163
118.30553	32.2948
109.402893	32.271622
116.254204	40.029869
113.66713	27.286152
111.702827	24.857441
110.679299	28.245606
108.006668	23.108692
